# Supplementary material for: Changes in plasma endocannabinoids concentrations correlate with 18F-FDG PET/MR uptake in brown adipocytes in humans
Source: Front Mol Biosci. 2023 Jul 26;10:1073683. doi: 10.3389/fmolb.2023.1073683 (PMC10411954; doi:10.3389/fmolb.2023.1073683)
Supplement: Supplementary file 2 [file DataSheet1.xlsx]

## Sheet: Sheet1
BAT(+): p-value
Variable	AUC_AEA	AUC_GP-AEA	AUC_EPEA	AUC_GP-EPEA	AUC_OEA	AUC_GP-OEA	AUC_PEA	AUC_GP-PEA	AUC_SEA	AUC_2-AG	AUC_DEA	glc_0	AUC_glc	BMI	VAT_mass	VAT_volume	VAT_AT_percentage	VAT_BW_percentage	AT_mass	AT_percentage	android_fat_percentage	gynoid_fat_percentage	A_G_ratio	lean_mass	fat_free	BAT_activity	BAT_volume
AUC_AEA	1.12e-05	0.491	0.0168	0.78	0.00591	0.737	0.0124	0.625	0.0366	0.136	0.268	0.0585	0.00518	0.989	0.116	0.116	0.178	0.128	0.824	0.656	0.673	0.68	0.673	0.989	0.928	0.824	0.449
AUC_GP-AEA	0.491	1.12e-05	0.802	0.00133	1	0	0.809	0	0.66	0.00523	0.421	0.217	0.355	0.118	0.06	0.06	0.0478	0.0975	0.906	0.783	0.817	0.959	0.216	0.0442	0.0727	0.126	0.049
AUC_EPEA	0.0168	0.802	1.12e-05	0.809	0.00341	0.715	0.00141	0.467	0.00481	0.579	0.00141	0.316	0.554	0.639	0.553	0.553	0.666	0.632	0.773	0.176	0.165	0.113	0.544	0.521	0.599	0.773	0.751
AUC_GP-EPEA	0.78	0.00133	0.809	1.12e-05	0.653	0.00246	0.264	0.000536	0.632	0.00258	0.73	0.3	0.952	0.0615	0.00776	0.00776	0.00837	0.0124	0.485	0.405	0.227	0.388	0.0761	0.0661	0.0693	0.479	0.438
AUC_OEA	0.00591	1	0.00341	0.653	1.12e-05	0.708	0.000143	0.861	0	0.372	0.00481	0.471	0.112	0.337	0.78	0.78	0.708	0.766	0.159	0.164	0.0893	0.12	0.646	0.432	0.264	0.534	0.646
AUC_GP-OEA	0.737	0	0.715	0.00246	0.708	1.12e-05	0.891	0	0.566	0.0129	0.906	0.391	0.9	0.188	0.0454	0.0454	0.0163	0.049	0.989	0.57	0.632	0.701	0.0779	0.0677	0.136	0.201	0.201
AUC_PEA	0.0124	0.809	0.00141	0.264	0.000143	0.891	1.12e-05	0.449	0.000347	0.188	0.00665	0.361	0.193	0.438	0.898	0.898	0.966	0.854	0.553	0.141	0.0798	0.118	0.477	0.449	0.572	0.479	0.694
AUC_GP-PEA	0.625	0	0.467	0.000536	0.861	0	0.449	1.12e-05	0.891	0.00545	0.802	0.324	0.804	0.0318	0.0252	0.0252	0.00747	0.0356	0.547	0.127	0.156	0.194	0.0274	0.0157	0.043	0.377	0.342
AUC_SEA	0.0366	0.66	0.00481	0.632	0	0.566	0.000347	0.891	1.12e-05	0.78	0.00246	0.962	0.519	0.509	0.68	0.68	0.839	0.612	0.15	0.0981	0.0309	0.0661	0.33	0.68	0.534	0.327	0.966
AUC_2-AG	0.136	0.00523	0.579	0.00258	0.372	0.0129	0.188	0.00545	0.78	1.12e-05	0.787	0.00451	0.0609	0.0223	0.0744	0.0744	0.0744	0.0873	0.285	0.222	0.259	0.308	0.119	0.113	0.0854	0.898	0.876
AUC_DEA	0.268	0.421	0.00141	0.73	0.00481	0.906	0.00665	0.802	0.00246	0.787	1.12e-05	0.981	0.609	0.619	0.54	0.54	0.639	0.515	0.449	0.145	0.0913	0.0645	0.68	0.264	0.285	0.503	0.974
glc_0	0.0585	0.217	0.316	0.3	0.471	0.391	0.361	0.324	0.962	0.00451	0.981	0	0.112	0.0435	0.747	0.747	0.561	0.887	0.513	0.304	0.483	0.319	0.457	0.091	0.101	0.827	0.925
AUC_glc	0.00518	0.355	0.554	0.952	0.112	0.9	0.193	0.804	0.519	0.0609	0.609	0.112	0	0.722	0.425	0.425	0.106	0.414	0.97	0.304	0.29	0.254	0.241	0.366	0.653	0.757	0.323
BMI	0.989	0.118	0.639	0.0615	0.337	0.188	0.438	0.0318	0.509	0.0223	0.619	0.0435	0.722	1.12e-05	0.0097	0.0097	0.0854	0.0275	0.000698	0.00434	0.0124	0.0112	0.0907	0.00107	0	0.898	0.619
VAT_mass	0.116	0.06	0.553	0.00776	0.78	0.0454	0.898	0.0252	0.68	0.0744	0.54	0.747	0.425	0.0097	1.12e-05	1.12e-05	0.000273	3.88e-06	0.0216	0.141	0.0835	0.141	0.0112	0.0223	0.00591	0.876	0.744
VAT_volume	0.116	0.06	0.553	0.00776	0.78	0.0454	0.898	0.0252	0.68	0.0744	0.54	0.747	0.425	0.0097	1.12e-05	1.12e-05	0.000273	3.88e-06	0.0216	0.141	0.0835	0.141	0.0112	0.0223	0.00591	0.876	0.744
VAT_AT_percentage	0.178	0.0478	0.666	0.00837	0.708	0.0163	0.966	0.00747	0.839	0.0744	0.639	0.561	0.106	0.0854	0.000273	0.000273	1.12e-05	0.000211	0.68	0.138	0.113	0.156	0.00126	0.00719	0.0397	0.467	0.861
VAT_BW_percentage	0.128	0.0975	0.632	0.0124	0.766	0.049	0.854	0.0356	0.612	0.0873	0.515	0.887	0.414	0.0275	3.88e-06	3.88e-06	0.000211	1.12e-05	0.0337	0.136	0.0727	0.159	0.0018	0.0854	0.0366	0.913	0.824
AT_mass	0.824	0.906	0.773	0.485	0.159	0.989	0.553	0.547	0.15	0.285	0.449	0.513	0.97	0.000698	0.0216	0.0216	0.68	0.0337	1.12e-05	0.00298	0.00326	0.00481	0.168	0.198	0.0191	0.313	0.73
AT_percentage	0.656	0.783	0.176	0.405	0.164	0.57	0.141	0.127	0.0981	0.222	0.145	0.304	0.304	0.00434	0.141	0.141	0.138	0.136	0.00298	0	1.73e-10	1.6e-11	0.00471	0.031	0.0543	0.786	0.786
android_fat_percentage	0.673	0.817	0.165	0.227	0.0893	0.632	0.0798	0.156	0.0309	0.259	0.0913	0.483	0.29	0.0124	0.0835	0.0835	0.113	0.0727	0.00326	1.73e-10	1.12e-05	3.07e-06	0.00175	0.0516	0.0744	0.744	0.737
gynoid_fat_percentage	0.68	0.959	0.113	0.388	0.12	0.701	0.118	0.194	0.0661	0.308	0.0645	0.319	0.254	0.0112	0.141	0.141	0.156	0.159	0.00481	1.6e-11	3.07e-06	1.12e-05	0.0102	0.0267	0.0442	0.605	0.653
A_G_ratio	0.673	0.216	0.544	0.0761	0.646	0.0779	0.477	0.0274	0.33	0.119	0.68	0.457	0.241	0.0907	0.0112	0.0112	0.00126	0.0018	0.168	0.00471	0.00175	0.0102	0	0.161	0.309	0.586	0.522
lean_mass	0.989	0.0442	0.521	0.0661	0.432	0.0677	0.449	0.0157	0.68	0.113	0.264	0.091	0.366	0.00107	0.0223	0.0223	0.00719	0.0854	0.198	0.031	0.0516	0.0267	0.161	1.12e-05	0	0.68	0.515
fat_free	0.928	0.0727	0.599	0.0693	0.264	0.136	0.572	0.043	0.534	0.0854	0.285	0.101	0.653	0	0.00591	0.00591	0.0397	0.0366	0.0191	0.0543	0.0744	0.0442	0.309	0	1.12e-05	0.996	0.377
BAT_activity	0.824	0.126	0.773	0.479	0.534	0.201	0.479	0.377	0.327	0.898	0.503	0.827	0.757	0.898	0.876	0.876	0.467	0.913	0.313	0.786	0.744	0.605	0.586	0.68	0.996	1.12e-05	0.00502
BAT_volume	0.449	0.049	0.751	0.438	0.646	0.201	0.694	0.342	0.966	0.876	0.974	0.925	0.323	0.619	0.744	0.744	0.861	0.824	0.73	0.786	0.737	0.653	0.522	0.515	0.377	0.00502	1.12e-05
BAT(+): correlation coefficients
Variable	AUC_AEA	AUC_GP-AEA	AUC_EPEA	AUC_GP-EPEA	AUC_OEA	AUC_GP-OEA	AUC_PEA	AUC_GP-PEA	AUC_SEA	AUC_2-AG	AUC_DEA	glc_0	AUC_glc	BMI	VAT_mass	VAT_volume	VAT_AT_percentage	VAT_BW_percentage	AT_mass	AT_percentage	android_fat_percentage	gynoid_fat_percentage	A_G_ratio	lean_mass	fat_free	BAT_activity	BAT_volume
AUC_AEA	1	-0.18	0.58	-0.074	0.65	-0.088	0.6	-0.13	0.51	-0.38	0.28	0.47	-0.65	-0.0049	0.4	0.4	0.34	0.38	0.059	-0.12	-0.11	-0.11	0.11	-0.0049	0.025	-0.059	0.2
AUC_GP-AEA	-0.18	1	0.066	0.73	0	0.9	-0.064	0.86	0.12	0.66	0.21	-0.32	0.24	0.39	0.47	0.47	0.49	0.42	0.032	0.072	0.061	0.015	0.32	0.5	0.45	-0.39	-0.49
AUC_EPEA	0.58	0.066	1	-0.064	0.68	-0.096	0.73	-0.19	0.66	-0.14	0.73	0.26	-0.15	-0.12	0.15	0.15	0.11	0.13	-0.076	-0.34	-0.35	-0.4	-0.16	-0.17	-0.14	-0.076	-0.083
AUC_GP-EPEA	-0.074	0.73	-0.064	1	-0.12	0.7	-0.29	0.76	-0.13	0.7	-0.091	-0.27	0.016	0.47	0.63	0.63	0.63	0.6	0.18	0.22	0.31	0.22	0.44	0.46	0.45	-0.18	-0.2
AUC_OEA	0.65	0	0.68	-0.12	1	0.098	0.8	-0.047	0.93	-0.23	0.66	0.19	-0.4	-0.25	-0.074	-0.074	0.098	-0.078	-0.36	-0.35	-0.43	-0.39	-0.12	-0.2	-0.29	-0.16	0.12
AUC_GP-OEA	-0.088	0.9	-0.096	0.7	0.098	1	-0.037	0.94	0.15	0.6	0.032	-0.22	0.033	0.34	0.5	0.5	0.58	0.49	-0.0049	0.15	0.13	0.1	0.44	0.46	0.38	-0.33	-0.33
AUC_PEA	0.6	-0.064	0.73	-0.29	0.8	-0.037	1	-0.2	0.78	-0.34	0.64	0.24	-0.33	-0.2	-0.034	-0.034	-0.012	-0.049	-0.15	-0.37	-0.44	-0.39	-0.19	-0.2	-0.15	-0.18	-0.1
AUC_GP-PEA	-0.13	0.86	-0.19	0.76	-0.047	0.94	-0.2	1	-0.037	0.65	-0.066	-0.25	-0.065	0.53	0.55	0.55	0.63	0.52	0.16	0.39	0.36	0.33	0.53	0.58	0.5	-0.23	-0.25
AUC_SEA	0.51	0.12	0.66	-0.13	0.93	0.15	0.78	-0.037	1	-0.074	0.7	0.012	-0.17	-0.17	-0.11	-0.11	0.054	-0.13	-0.37	-0.41	-0.53	-0.46	-0.25	-0.11	-0.16	-0.25	-0.012
AUC_2-AG	-0.38	0.66	-0.14	0.7	-0.23	0.6	-0.34	0.65	-0.074	1	0.071	-0.65	0.46	0.56	0.45	0.45	0.45	0.43	0.27	0.31	0.29	0.26	0.39	0.4	0.43	0.034	-0.042
AUC_DEA	0.28	0.21	0.73	-0.091	0.66	0.032	0.64	-0.066	0.7	0.071	1	-0.0062	0.13	-0.13	-0.16	-0.16	-0.12	-0.17	-0.2	-0.37	-0.42	-0.46	-0.11	-0.29	-0.27	-0.17	0.0098
glc_0	0.47	-0.32	0.26	-0.27	0.19	-0.22	0.24	-0.25	0.012	-0.65	-0.0062	1	-0.4	-0.49	-0.085	-0.085	-0.15	-0.037	-0.17	-0.26	-0.18	-0.26	-0.19	-0.42	-0.41	-0.057	0.025
AUC_glc	-0.65	0.24	-0.15	0.016	-0.4	0.033	-0.33	-0.065	-0.17	0.46	0.13	-0.4	1	-0.093	-0.21	-0.21	-0.41	-0.21	-0.0098	-0.27	-0.27	-0.29	-0.3	-0.23	-0.12	0.081	-0.26
BMI	-0.0049	0.39	-0.12	0.47	-0.25	0.34	-0.2	0.53	-0.17	0.56	-0.13	-0.49	-0.093	1	0.62	0.62	0.43	0.54	0.75	0.65	0.6	0.61	0.42	0.74	0.86	0.034	-0.13
VAT_mass	0.4	0.47	0.15	0.63	-0.074	0.5	-0.034	0.55	-0.11	0.45	-0.16	-0.085	-0.21	0.62	1	1	0.79	0.97	0.56	0.37	0.43	0.37	0.6	0.56	0.65	0.042	-0.086
VAT_volume	0.4	0.47	0.15	0.63	-0.074	0.5	-0.034	0.55	-0.11	0.45	-0.16	-0.085	-0.21	0.62	1	1	0.79	0.97	0.56	0.37	0.43	0.37	0.6	0.56	0.65	0.042	-0.086
VAT_AT_percentage	0.34	0.49	0.11	0.63	0.098	0.58	-0.012	0.63	0.054	0.45	-0.12	-0.15	-0.41	0.43	0.79	0.79	1	0.79	0.11	0.38	0.4	0.36	0.71	0.64	0.51	-0.19	0.047
VAT_BW_percentage	0.38	0.42	0.13	0.6	-0.078	0.49	-0.049	0.52	-0.13	0.43	-0.17	-0.037	-0.21	0.54	0.97	0.97	0.79	1	0.52	0.38	0.45	0.36	0.7	0.43	0.51	-0.029	-0.059
AT_mass	0.059	0.032	-0.076	0.18	-0.36	-0.0049	-0.15	0.16	-0.37	0.27	-0.2	-0.17	-0.0098	0.75	0.56	0.56	0.11	0.52	1	0.67	0.68	0.66	0.35	0.33	0.57	0.26	-0.091
AT_percentage	-0.12	0.072	-0.34	0.22	-0.35	0.15	-0.37	0.39	-0.41	0.31	-0.37	-0.26	-0.27	0.65	0.37	0.37	0.38	0.38	0.67	1	0.97	0.98	0.65	0.52	0.47	0.071	0.071
android_fat_percentage	-0.11	0.061	-0.35	0.31	-0.43	0.13	-0.44	0.36	-0.53	0.29	-0.42	-0.18	-0.27	0.6	0.43	0.43	0.4	0.45	0.68	0.97	1	0.97	0.7	0.48	0.45	0.086	0.088
gynoid_fat_percentage	-0.11	0.015	-0.4	0.22	-0.39	0.1	-0.39	0.33	-0.46	0.26	-0.46	-0.26	-0.29	0.61	0.37	0.37	0.36	0.36	0.66	0.98	0.97	1	0.6	0.54	0.5	0.13	0.12
A_G_ratio	0.11	0.32	-0.16	0.44	-0.12	0.44	-0.19	0.53	-0.25	0.39	-0.11	-0.19	-0.3	0.42	0.6	0.6	0.71	0.7	0.35	0.65	0.7	0.6	1	0.36	0.26	-0.14	0.17
lean_mass	-0.0049	0.5	-0.17	0.46	-0.2	0.46	-0.2	0.58	-0.11	0.4	-0.29	-0.42	-0.23	0.74	0.56	0.56	0.64	0.43	0.33	0.52	0.48	0.54	0.36	1	0.92	-0.11	-0.17
fat_free	0.025	0.45	-0.14	0.45	-0.29	0.38	-0.15	0.5	-0.16	0.43	-0.27	-0.41	-0.12	0.86	0.65	0.65	0.51	0.51	0.57	0.47	0.45	0.5	0.26	0.92	1	-0.0025	-0.23
BAT_activity	-0.059	-0.39	-0.076	-0.18	-0.16	-0.33	-0.18	-0.23	-0.25	0.034	-0.17	-0.057	0.081	0.034	0.042	0.042	-0.19	-0.029	0.26	0.071	0.086	0.13	-0.14	-0.11	-0.0025	1	0.66
BAT_volume	0.2	-0.49	-0.083	-0.2	0.12	-0.33	-0.1	-0.25	-0.012	-0.042	0.0098	0.025	-0.26	-0.13	-0.086	-0.086	0.047	-0.059	-0.091	0.071	0.088	0.12	0.17	-0.17	-0.23	0.66	1
BAT(-): p-value
Variable	AUC_AEA	AUC_GP-AEA	AUC_EPEA	AUC_GP-EPEA	AUC_OEA	AUC_GP-OEA	AUC_PEA	AUC_GP-PEA	AUC_SEA	AUC_2-AG	AUC_DEA	glc_0	AUC_glc	BMI	VAT_mass	VAT_volume	VAT_AT_percentage	VAT_BW_percentage	AT_mass	AT_percentage	android_fat_percentage	gynoid_fat_percentage	A_G_ratio	lean_mass	fat_free
AUC_AEA	4.96e-05	0.793	0.115	0.428	0.00114	0.501	0.00456	0.977	0.0218	0.882	0.00724	0.756	0.84	0.216	0.501	0.501	0.935	0.977	0.619	0.548	0.536	0.882	0.844	0.00456	0.00456
AUC_GP-AEA	0.793	4.96e-05	0.619	0.0107	0.536	0.00456	0.582	0.00456	0.327	0.0154	0.619	0.286	0.84	0.151	0.216	0.216	0.299	0.216	0.115	0.136	0.197	0.243	0.23	0.882	0.882
AUC_EPEA	0.115	0.619	4.96e-05	0.665	0.151	0.752	0.132	0.299	0.197	0.216	0.151	0.734	0.132	0.0368	0.0218	0.0218	0.171	0.0831	0.0458	0.0195	0.0218	0.267	0.0687	0.243	0.243
AUC_GP-EPEA	0.428	0.0107	0.665	4.96e-05	0.197	0.00456	0.428	0.00223	0.243	0.00223	0.36	0.257	0.935	0.267	0.299	0.299	0.171	0.197	0.171	0.18	0.216	0.243	0.0909	0.582	0.582
AUC_OEA	0.00114	0.536	0.151	0.197	4.96e-05	0.243	0.00456	0.665	0.0107	0.582	0.00223	0.888	0.665	0.299	0.501	0.501	0.793	0.977	0.665	0.588	0.582	0.977	0.866	0.0107	0.0107
AUC_GP-OEA	0.501	0.00456	0.752	0.00456	0.243	4.96e-05	0.299	0.00724	0.115	0.0154	0.243	0.49	0.752	0.462	0.501	0.501	0.389	0.428	0.327	0.317	0.389	0.428	0.192	0.665	0.665
AUC_PEA	0.00456	0.582	0.132	0.428	0.00456	0.299	4.96e-05	0.935	0.00724	0.935	0.000397	0.756	0.84	0.216	0.462	0.462	0.882	0.882	0.582	0.471	0.462	0.84	1	0.0368	0.0368
AUC_GP-PEA	0.977	0.00456	0.299	0.00223	0.665	0.00724	0.935	4.96e-05	0.582	0.00114	0.84	0.204	0.977	0.0831	0.151	0.151	0.151	0.151	0.0831	0.0831	0.115	0.267	0.0501	0.793	0.793
AUC_SEA	0.0218	0.327	0.197	0.243	0.0107	0.115	0.00724	0.582	4.96e-05	0.536	0.00456	0.778	0.327	0.243	0.428	0.428	0.977	0.752	0.536	0.49	0.428	0.793	1	0.0831	0.0831
AUC_2-AG	0.882	0.0154	0.216	0.00223	0.582	0.0154	0.935	0.00114	0.536	4.96e-05	0.84	0.453	0.882	0.0962	0.0962	0.0962	0.115	0.0831	0.0576	0.0446	0.0694	0.151	0.0396	0.977	0.977
AUC_DEA	0.00724	0.619	0.151	0.36	0.00223	0.243	0.000397	0.84	0.00456	0.84	4.96e-05	0.799	0.703	0.171	0.36	0.36	0.935	0.752	0.462	0.399	0.389	0.703	0.91	0.0279	0.0279
glc_0	0.756	0.286	0.734	0.257	0.888	0.49	0.756	0.204	0.778	0.453	0.799	0	0.399	0.333	0.91	0.91	0.799	0.933	0.67	0.798	0.799	0.866	0.776	0.509	0.509
AUC_glc	0.84	0.84	0.132	0.935	0.665	0.752	0.84	0.977	0.327	0.882	0.703	0.399	4.96e-05	0.299	0.0962	0.0962	0.197	0.0962	0.132	0.108	0.0831	0.197	0.272	0.935	0.935
BMI	0.216	0.151	0.0368	0.267	0.299	0.462	0.216	0.0831	0.243	0.0962	0.171	0.333	0.299	4.96e-05	0.00456	0.00456	0.115	0.0279	0.00223	0.00244	0.00456	0.0962	0.108	0.171	0.171
VAT_mass	0.501	0.216	0.0218	0.299	0.501	0.501	0.462	0.151	0.428	0.0962	0.36	0.91	0.0962	0.00456	4.96e-05	4.96e-05	0.0279	0.00114	0.000397	0.000679	0.00114	0.0694	0.0446	0.428	0.428
VAT_volume	0.501	0.216	0.0218	0.299	0.501	0.501	0.462	0.151	0.428	0.0962	0.36	0.91	0.0962	0.00456	4.96e-05	4.96e-05	0.0279	0.00114	0.000397	0.000679	0.00114	0.0694	0.0446	0.428	0.428
VAT_AT_percentage	0.935	0.299	0.171	0.171	0.793	0.389	0.882	0.151	0.977	0.115	0.935	0.799	0.197	0.115	0.0279	0.0279	4.96e-05	0.00456	0.0458	0.108	0.0831	0.462	0.00111	0.84	0.84
VAT_BW_percentage	0.977	0.216	0.0831	0.197	0.977	0.428	0.882	0.151	0.752	0.0831	0.752	0.933	0.0962	0.0279	0.00114	0.00114	0.00456	4.96e-05	0.00223	0.00747	0.00724	0.0962	0.0195	0.793	0.793
AT_mass	0.619	0.115	0.0458	0.171	0.665	0.327	0.582	0.0831	0.536	0.0576	0.462	0.67	0.132	0.00223	0.000397	0.000397	0.0458	0.00223	4.96e-05	6.55e-05	0.000397	0.0279	0.0621	0.536	0.536
AT_percentage	0.548	0.136	0.0195	0.18	0.588	0.317	0.471	0.0831	0.49	0.0446	0.399	0.798	0.108	0.00244	0.000679	0.000679	0.108	0.00747	6.55e-05	0	5.3e-07	0.00587	0.105	0.629	0.629
android_fat_percentage	0.536	0.197	0.0218	0.216	0.582	0.389	0.462	0.115	0.428	0.0694	0.389	0.799	0.0831	0.00456	0.00114	0.00114	0.0831	0.00724	0.000397	5.3e-07	4.96e-05	0.0154	0.0757	0.619	0.619
gynoid_fat_percentage	0.882	0.243	0.267	0.243	0.977	0.428	0.84	0.267	0.793	0.151	0.703	0.866	0.197	0.0962	0.0694	0.0694	0.462	0.0962	0.0279	0.00587	0.0154	4.96e-05	0.548	0.703	0.703
A_G_ratio	0.844	0.23	0.0687	0.0909	0.866	0.192	1	0.0501	1	0.0396	0.91	0.776	0.272	0.108	0.0446	0.0446	0.00111	0.0195	0.0621	0.105	0.0757	0.548	0	0.756	0.756
lean_mass	0.00456	0.882	0.243	0.582	0.0107	0.665	0.0368	0.793	0.0831	0.977	0.0279	0.509	0.935	0.171	0.428	0.428	0.84	0.793	0.536	0.629	0.619	0.703	0.756	4.96e-05	4.96e-05
fat_free	0.00456	0.882	0.243	0.582	0.0107	0.665	0.0368	0.793	0.0831	0.977	0.0279	0.509	0.935	0.171	0.428	0.428	0.84	0.793	0.536	0.629	0.619	0.703	0.756	4.96e-05	4.96e-05
BAT(-): correlation coefficients
Variable	AUC_AEA	AUC_GP-AEA	AUC_EPEA	AUC_GP-EPEA	AUC_OEA	AUC_GP-OEA	AUC_PEA	AUC_GP-PEA	AUC_SEA	AUC_2-AG	AUC_DEA	glc_0	AUC_glc	BMI	VAT_mass	VAT_volume	VAT_AT_percentage	VAT_BW_percentage	AT_mass	AT_percentage	android_fat_percentage	gynoid_fat_percentage	A_G_ratio	lean_mass	fat_free
AUC_AEA	1	-0.12	0.62	-0.33	0.95	-0.29	0.9	0.024	0.81	-0.071	0.88	0.13	-0.095	0.5	0.29	0.29	-0.048	0.024	0.21	0.25	0.26	-0.071	0.084	0.9	0.9
AUC_GP-AEA	-0.12	1	0.21	0.86	-0.26	0.9	-0.24	0.9	-0.4	0.83	-0.21	0.43	0.095	0.57	0.5	0.5	0.43	0.5	0.62	0.57	0.52	0.48	0.48	0.071	0.071
AUC_EPEA	0.62	0.21	1	0.19	0.57	0.14	0.6	0.43	0.52	0.5	0.57	-0.14	-0.6	0.76	0.81	0.81	0.55	0.67	0.74	0.79	0.81	0.45	0.67	0.48	0.48
AUC_GP-EPEA	-0.33	0.86	0.19	1	-0.52	0.9	-0.33	0.93	-0.48	0.93	-0.38	0.46	0.048	0.45	0.43	0.43	0.55	0.52	0.55	0.53	0.5	0.48	0.63	-0.24	-0.24
AUC_OEA	0.95	-0.26	0.57	-0.52	1	-0.48	0.9	-0.19	0.86	-0.24	0.93	-0.06	-0.19	0.43	0.29	0.29	-0.12	0.024	0.19	0.23	0.24	-0.024	-0.072	0.86	0.86
AUC_GP-OEA	-0.29	0.9	0.14	0.9	-0.48	1	-0.43	0.88	-0.62	0.83	-0.48	0.29	0.14	0.31	0.29	0.29	0.36	0.33	0.4	0.41	0.36	0.33	0.51	-0.19	-0.19
AUC_PEA	0.9	-0.24	0.6	-0.33	0.9	-0.43	1	-0.048	0.88	-0.048	0.98	0.13	-0.095	0.5	0.31	0.31	-0.071	0.071	0.24	0.3	0.31	0.095	0	0.76	0.76
AUC_GP-PEA	0.024	0.9	0.43	0.93	-0.19	0.88	-0.048	1	-0.24	0.95	-0.095	0.5	0.024	0.67	0.57	0.57	0.57	0.57	0.67	0.65	0.62	0.45	0.71	0.12	0.12
AUC_SEA	0.81	-0.4	0.52	-0.48	0.86	-0.62	0.88	-0.24	1	-0.26	0.9	0.12	-0.4	0.48	0.33	0.33	0.024	0.14	0.26	0.29	0.33	0.12	0	0.67	0.67
AUC_2-AG	-0.071	0.83	0.5	0.93	-0.24	0.83	-0.048	0.95	-0.26	1	-0.095	0.31	-0.071	0.64	0.64	0.64	0.62	0.67	0.71	0.72	0.69	0.57	0.73	-0.024	-0.024
AUC_DEA	0.88	-0.21	0.57	-0.38	0.93	-0.48	0.98	-0.095	0.9	-0.095	1	0.11	-0.17	0.55	0.38	0.38	-0.048	0.14	0.31	0.35	0.36	0.17	-0.048	0.79	0.79
glc_0	0.13	0.43	-0.14	0.46	-0.06	0.29	0.13	0.5	0.12	0.31	0.11	1	0.35	0.4	0.048	0.048	0.11	0.036	0.18	0.11	0.11	0.072	0.12	0.28	0.28
AUC_glc	-0.095	0.095	-0.6	0.048	-0.19	0.14	-0.095	0.024	-0.4	-0.071	-0.17	0.35	1	-0.43	-0.64	-0.64	-0.52	-0.64	-0.6	-0.61	-0.67	-0.52	-0.44	0.048	0.048
BMI	0.5	0.57	0.76	0.45	0.43	0.31	0.5	0.67	0.48	0.64	0.55	0.4	-0.43	1	0.9	0.9	0.62	0.79	0.93	0.9	0.9	0.64	0.61	0.55	0.55
VAT_mass	0.29	0.5	0.81	0.43	0.29	0.29	0.31	0.57	0.33	0.64	0.38	0.048	-0.64	0.9	1	1	0.79	0.95	0.98	0.93	0.95	0.69	0.72	0.33	0.33
VAT_volume	0.29	0.5	0.81	0.43	0.29	0.29	0.31	0.57	0.33	0.64	0.38	0.048	-0.64	0.9	1	1	0.79	0.95	0.98	0.93	0.95	0.69	0.72	0.33	0.33
VAT_AT_percentage	-0.048	0.43	0.55	0.55	-0.12	0.36	-0.071	0.57	0.024	0.62	-0.048	0.11	-0.52	0.62	0.79	0.79	1	0.9	0.74	0.61	0.67	0.31	0.92	0.095	0.095
VAT_BW_percentage	0.024	0.5	0.67	0.52	0.024	0.33	0.071	0.57	0.14	0.67	0.14	0.036	-0.64	0.79	0.95	0.95	0.9	1	0.93	0.85	0.88	0.64	0.79	0.12	0.12
AT_mass	0.21	0.62	0.74	0.55	0.19	0.4	0.24	0.67	0.26	0.71	0.31	0.18	-0.6	0.93	0.98	0.98	0.74	0.93	1	0.97	0.98	0.79	0.68	0.26	0.26
AT_percentage	0.25	0.57	0.79	0.53	0.23	0.41	0.3	0.65	0.29	0.72	0.35	0.11	-0.61	0.9	0.93	0.93	0.61	0.85	0.97	1	0.99	0.86	0.61	0.2	0.2
android_fat_percentage	0.26	0.52	0.81	0.5	0.24	0.36	0.31	0.62	0.33	0.69	0.36	0.11	-0.67	0.9	0.95	0.95	0.67	0.88	0.98	0.99	1	0.83	0.66	0.21	0.21
gynoid_fat_percentage	-0.071	0.48	0.45	0.48	-0.024	0.33	0.095	0.45	0.12	0.57	0.17	0.072	-0.52	0.64	0.69	0.69	0.31	0.64	0.79	0.86	0.83	1	0.25	-0.17	-0.17
A_G_ratio	0.084	0.48	0.67	0.63	-0.072	0.51	0	0.71	0	0.73	-0.048	0.12	-0.44	0.61	0.72	0.72	0.92	0.79	0.68	0.61	0.66	0.25	1	0.13	0.13
lean_mass	0.9	0.071	0.48	-0.24	0.86	-0.19	0.76	0.12	0.67	-0.024	0.79	0.28	0.048	0.55	0.33	0.33	0.095	0.12	0.26	0.2	0.21	-0.17	0.13	1	1
fat_free	0.9	0.071	0.48	-0.24	0.86	-0.19	0.76	0.12	0.67	-0.024	0.79	0.28	0.048	0.55	0.33	0.33	0.095	0.12	0.26	0.2	0.21	-0.17	0.13	1	1
Legend
AUC_AEA	AUC of AEA during CE
AUC_GP-AEA	AUC of GP-AEA during CE
AUC_EPEA	AUC of EPEA during CE
AUC_GP-EPEA	AUC of GP-EPEA during CE
AUC_OEA	AUC of OEA during CE
AUC_GP-OEA	AUC of GP-OEA during CE
AUC_PEA	AUC of PEA during CE
AUC_GP-PEA	AUC of GP-PEA during CE
AUC_SEA	AUC of SEA during CE
AUC_2-AG	AUC of 2-AG during CE
AUC_DEA	AUC of DEA during CE
glc_0	fasting glucose
AUC_glc	AUC of glucose during OGTT
BMI	BMI
VAT_mass	visceral adipose tissue mass
VAT_volume	visceral adipose tissue volume
VAT_AT_percentage	visceral adipose tissue mass as a percentage of adipose tissue
VAT_BW_percentage	visceral adipose tissue as a percentage of body weight
AT_mass	adipose tissue mass
AT_percentage	adipose tissue percentage
android_fat_percentage	android fat percentage
gynoid_fat_percentage	gynoid fat percentage
A_G_ratio	android fat to gynoid fat ratio
lean_mass	lean mass
fat_free	fat free mass
BAT_activity	BAT activity
BAT_volume	BAT volume
